# Supplementary material for: Breast Tumour Kinase (Brk/PTK6) Contributes to Breast Tumour Xenograft Growth and Modulates Chemotherapeutic Responses In Vitro
Source: Genes (Basel). 2022 Feb 24;13(3):402. doi: 10.3390/genes13030402 (PMC8950834; doi:10.3390/genes13030402)
Supplement: Supplementary file 1 [file genes-13-00402-s001.zip]

Archive with 1 entries (1 files):
- genes-1591037-supplementary.pdf
